# Supplementary material for: Increased CD34 in pancreatic islet negatively predict islet β-cell decrease in type1 diabetes model
Source: Front Physiol. 2022 Nov 18;13:1032774. doi: 10.3389/fphys.2022.1032774 (PMC9716098; doi:10.3389/fphys.2022.1032774)
Supplement: Supplementary file 4 [file DataSheet1.FASTA]

>AAB25222.1 CD34 [Homo sapiens]
MLVRRGARAGPRMPRGWTALCLLSLLPSGFMSLDNNGTATPELPTQGTFSNVSTNVSYQETTTPSTLGST
SLHPVSQHGNEATTNITETTVKFTSTSVITSVYGNTNSSVQSQTSVISTVFTTPANVSTPETTLKPSLSP
GNVSDLSTTSTSLATSPTKPYTSSSPILSDIKAEIKCSGIREVKLTQGICLEQNKTSSCAEFKKDRGEGL
ARVLCGEEQADADAGAQVCSLLLAQSEVRPQCLLLVLANRTEISSKLQLMKKHQSDLKKLGILDFTEQDV
ASHQSYSQKTLIALVTSGALLAVLGITGYFLMNRRSWSPTGERLGEDPYYTENGGGQGYSSGPGTSPEAQ
GKASVNRGAQENGTGQATSRNGHSARQHVVADTEL
>XP_514160.2 hematopoietic progenitor cell antigen CD34 isoform X1 [Pan troglodytes]
MLVRRGARAGPRMPRGWTALCLLTLLPSGFMSLDNNGTATPELPTQGTFSNVSTNVSYQETATPSTLGST
SLHPVSQHGSEATTNITETTVKFTSTSVITSVYGNTNSSVQSQTSVITTVFTTPANVSTPETTLKPSLSP
GNVSDLSTTSTSLATSPTKPYTSSSPIPSDIKTEIKCSGIKEVKLTQGICLEQNKTSSCAEFKKDRGEGL
ARVLCGEEQADADAGAQVCSLLLAQSEVRPQCLLLVLANRTEISSKLQLMKKHESDLKKLGILDFTEQDV
ASHQSYSQKTLIALVTSGALLAVLGITGYFLMNRRSWSPTGERLGEDPYYTENGGGQGYSSGPGTSPEAQ
GKASVNRGAQENGTGQATSRNGHSARQHVVADTEL
>XP_018885648.1 hematopoietic progenitor cell antigen CD34 isoform X1 [Gorilla gorilla gorilla]
MLVRRGARAGPRMPRGWTALCLLSLLPSGFMSLGNNGTATPELPTQGTFSNVSTNVSYQETATPSTLGST
SLHPVSQHGNEATTNITETTVKFTSTSVITSVYGTTNSSVQSQTSVITTVFTTPANVSTPETTLKPSLSP
GNVSDLSTTSTSLTTSPTKPYTSSSPIPSDIKTEIKCSGIKEVKLTQGICLEQNKTSSCAEFKKDRGEGL
ARVLCGEEQADADAGAQVCSLLLAQSEVRPQCLLLVLANRTEISSKLQLMKKHQTDLKKLGILDFTEQDV
ASHQSYSQKTLIALVTSGTLLAVLGITGYFLMNRRSWSPTGERLGEDPYYTENGGGQGYSSGPGTSPEAQ
GKASVNRGAQENGTGQATSRNGHSARQHVVADTEL
>XP_002809563.2 hematopoietic progenitor cell antigen CD34 [Pongo abelii]
MLVRRGARAGPRMPRGWTALCLLSLLPSGFMTLNNNSTATAELPTQGTFSNVSTNVSYQETAIPTTLGST
SLHPVSQHGNEATTNITETTVKFTSTSVITSVYGTTNSSVQSQTSVITTVFTTPANVSTPETTLKPSLSP
GDVSDLSTTSTSLATSPTEPYTSSSPIPSVIKTEIKCSGIKEVKLTQGICLEQNETSSCAEFKKDRGEGL
AQVLCGEEQADADAGAQVCSLLLAQSEVRPQCLLLVLANRTEISSKLQLMKKHQSDLRKLGILGFTEQDV
ASHQSYSQKTLIALVTSGTLLAVLGITGYFLMNRRSWSPAGERLGEDPYYTENGGGQGYSSGPGTSPEAQ
GKASVNRGAQENGTGQATSRNGHSARQHVVADTEL
>XP_003273048.1 hematopoietic progenitor cell antigen CD34 isoform X1 [Nomascus leucogenys]
MLVRRGARAGPRMPRGWTALCLLSLLPSGFMSVDNNGTATREFATQGTFSNVSTNVSYQETAIPSTLGST
SLHPVSQHGNEATTNITETTIKFTSTSVITSVSGTTDSSVQLQTSVITTVFTTPANISNPETTLKPSLSP
GSVSDLSTTSTSLATSPTEPYTSSSSMPSVIKKEIKCSGIKEVKLTQGICLEQNETSSCAEFSKDRGEGL
ARVLCGEEQADGDAGAQVCSLLLAQSEVRPQCLLLVLANRTEISSKLQLMKKHESDLRKLGILGFTKQDV
ASHQSYSRKTLIALVTSGTLLAVLGITGYFLMNRRSWSPTGERLGEDPYYTENGGGQGYSSGPGTSPEAQ
GKASVNRGAQENGTGQATSRNGHSARQHVVADTEL
>XP_031992620.1 hematopoietic progenitor cell antigen CD34 isoform X2 [Hylobates moloch]
MLVRRGARAGPRMPRGWTALCLLSLLPSGFMSVDNNGTATREFPTQGTFSNVSTNVSYQETAIPSTLRST
SLHPVSQHGNEATTNITEMTIKFTSTSVITSVSGTTDSSVQLQTSVITTVFTTPANISNPETTLKPSLSP
GSVSDLSTTSTSLATSPTEPYTSSSSMPSVIKAEIKCSGIKEVKLTQGICLEQNETSSCAEFSKDRGEGL
ARVLCGEEPADGDAGAQVCSLLLAQSEVRPQCLLLVLANRTEISSKLQLMKKHESDLRKLGILGFTKQDV
ASHQSYSRKTLIALVTSGTLLAVLGITGYFLMNRRSWSPTGERLGEDPYYTENGGGQGYSSGPGTSPEAQ
GKAGVNRGAQENGTGQATSRNGHSARQHVVADTEL
>XP_033053607.1 hematopoietic progenitor cell antigen CD34 isoform X1 [Trachypithecus francoisi]
MLVRRGARAGPGMPRGWTALCLLSLLPSGFMSANTTSTVTPKSPTQGTFSTVSTNVSYQETAIPSTLGST
SPHPVSQHGNEATTNITETTVKFTSTSVITSVYGTTNSSVQSQTSVITTVFTTPANISTPETTLKSSLSP
GNVSDLSTTSTSLATSPTELYTSSFPIPSIIKTEIKCSGIKEVKLTQGICLEQNETSSCAEFRKDRGDDL
ARVLCEEEQADTDAGAQICSLLLAQSEVRPQCLLLVLANRTEISSKLQLMKKHQSYLRKLGILGFTEQDV
ASHQSHSRNTLIALVTSGTLLAVLGITGYFLMNRRSWSPTGERLGEDPYYTENGGGQGYSSGPGTSPEAQ
GKASVNRGAQENGTGQATSRNGHSARQHVVADTEL
>AGX26607.1 CD34 [Macaca mulatta]
MLVRRGARAGPGMPRGWTALCLLSLLPSGFTSANNTSTVTPKSSTQGTFSTVSTNVSYQETAIPSTLGST
SPHPVSQHGNEATTNITETTVKFTSTSGITSVYGTTNSSVQSQTSVITTVFTTPANISTPETTLKSSLSP
GNVSDLSTTSTSLATSPTDPYTSSPPIPSVIKTEIKCSGIKEVKLTQGICLEQNETSSCAEFRKDRGEDL
ARVLCGEEQADADAGAQICSLLLAQSEVRPQCLLLVLANRTEISSKLQLMKKHQSDLRKLGILGFTEQDV
ASHQSYSRKTLIALVTSGTLLAILGITGYFLMNRRSWSPTGERLGEDPYYTENGGGQGYSSGPGTSPEAQ
GKASVNRGAQENGTGQATSRNGHSARQHVVADTEL
>XP_017381032.1 hematopoietic progenitor cell antigen CD34 [Cebus imitator]
MLVRRGARAGPGMPRGWTALCLLSLLPSGFTSPDNDNVTITPQSPTLGIFPTVSTNASNQETAIPTTLGI
ASHYPVSQNGTEGPSTITETAVSSTSTSVITPVYGTTNSSVQSQTSVITTAFTTPANFSTPETSLKTSLS
PGNVSDLSPTSTSLATSPTEPYTSSSPIPRIIKTEITCSGIKEVKLPQGICLEQNETSSCVEFREAKGED
LGQVLCGEEKAEAEAGARVCSLLLAQSEVRPRCLLLVLANRTEISSKLQLMKKHQSDLRKLGILGFTVED
VASHQSYSRKTLIALVTAGILLAVLGITGYFLMNRRSWSPTGERLGEDPYYSESGGGQGYSSGPGTSPET
QGKASVNRGAQENGTGQATSRNGHSARQHVVADTEL
>AGX26607.1 CD34 [Macaca mulatta]
MLVRRGARAGPGMPRGWTALCLLSLLPSGFTSANNTSTVTPKSSTQGTFSTVSTNVSYQETAIPSTLGST
SPHPVSQHGNEATTNITETTVKFTSTSGITSVYGTTNSSVQSQTSVITTVFTTPANISTPETTLKSSLSP
GNVSDLSTTSTSLATSPTDPYTSSPPIPSVIKTEIKCSGIKEVKLTQGICLEQNETSSCAEFRKDRGEDL
ARVLCGEEQADADAGAQICSLLLAQSEVRPQCLLLVLANRTEISSKLQLMKKHQSDLRKLGILGFTEQDV
ASHQSYSRKTLIALVTSGTLLAILGITGYFLMNRRSWSPTGERLGEDPYYTENGGGQGYSSGPGTSPEAQ
GKASVNRGAQENGTGQATSRNGHSARQHVVADTEL
>AAF76145.1 CD34, partial [Capra hircus]
PSMEFTNTAVTGNATVSSNPGISSPVPTTTSYWKSMNSSTFRSTSLYNVSQDSNGTTAVTSVPASTVNFT
SASETLPASGAVNSSVQPQTSLATTASSTLISFATSEATLQPSTFPGNISDSLYNSTSPVTSSINTSPSF
SPTQNILKTEIKCSRVKEVKLAHSICLKLNETSNCEEFKKNNEEKLTRVLCQEEQAEVCSLLLAQSEVKP
QCLLLVLTNRTESSSKIRLLKRYQSDLREMGIQDISEEDVSSHQSYSRKTLIALVTSGILLAILITTCYF
LMNRRSWSPAGERLGEDPYYVENGGGQGYNSGSEASPEAQGKAIVNRGAQENGTGQATSRNGHSARQRVV
ADTEL
>XP_042085206.1 hematopoietic progenitor cell antigen CD34 isoform X2 [Ovis aries]
MLGRRGARAGRGMARGWTALCLLSLLPSMEFTNTAITGNATVSSNPGISSPVPTTTSYWKSMNSSTFRST
NLYNVSQDSNGTTAVTSASTVNFTSASETLPASGAVNSSVQPQTSLATTASSTLISFATSEATLQPSTFP
GNISDSLYNSTSPVTSSINTSPSFSPTQNILKTEIKCSRVKEVKLAHSICLKLNETSSCEEFKKNNEEKL
TQVLCQEEQAEVCSLLLAQSDVKPQCLLLVLANRTESSSKIRLLKRYQSDLREMGIQDISEEDVSSHQSY
SRKTLIALVTSGILLAILITTCYFLMNRRSWSPAGERLGEDPYYVENGGGQGYSSGSEASPEAQGKAIVN
RGAQENGTGQATSRNGHSARQRVVADTEL
>XP_010965496.1 hematopoietic progenitor cell antigen CD34 isoform X1 [Camelus bactrianus]
MLVRRGAPAGRGMSRGWTALCFLSLLSSGFTNANLTSATTKPSTTGTARMSLPVPTNTTNQETTTPSTRR
STSLYTVTQGSNGTTAAISETTVSFTSTSGITSVTETMNSSVQSQTSLATTVSSTFISFTTSEMTLKPST
SSGNISDSPYNSTSPVTSYTRPYTPSTPTPSIVKGEVKCSQIKEVRLTLGICLELNKTSSCEEFKKDKGE
KLMQILCGKEQAGAGAGVCSTLLVQSEVKPHCLLLVLANRTEISSKLQLLEKHQSDLSELGIQDFREQDV
RSHQSYSQSTLIALVTSGILLAVLGITGYFLMNRRSWSPTGERLGEDPYYTENGGGQSYSSGPEASPEAQ
GKASVNPGAQENGTGQATSRNGHSARQHVVADTEL
>XP_001491646.1 hematopoietic progenitor cell antigen CD34 isoform X1 [Equus caballus]
MLVRRGARVGRGMPRGWTALCLLSLLPSGFTEENSTAVATRSPAISVVHTNASTQETITTSTLGSTSVHP
SSQDSNGTTAAISESTVNFTSTSAITSVPETMTSSIQSQSSLTITVSSTPFTFSTSVMTSKTSMSPGNVS
DPLDNSTSPVTYSTKPSTSFSPIQTKIKGEIKCLTVKDVKLTQGICLLRNETSSCEDFKKDHEEALIRIL
CEKEQAENGTRVCSLLLAQSEVTPRCLLLFLANKTEIPSKLQLLEKHKSDLSRMGIQNFTEQHIESHQHY
SRKTLIALVTSGILLAVLGLICYFLMNRRSWSPTGERLGEEPCYTENGGGQGYSSGPGASPEAQGKANVN
RGAQENGTGQATSRNGHSARQPVVADTEL
>XP_014714901.1 hematopoietic progenitor cell antigen CD34 isoform X1 [Equus asinus]
MLVRRGARVGRGMPRGWTALCLLSLLPSGFTEENSTAVATRSPAISVVHTNASTQETITTSTLGSTSVHP
SSQDSSGTTAAISESTVNFTSTSAITSVPETMTSSIQSQSSLTITVSSTPFTFSTSVMTSKTSMSPGNVS
DPLDNSTSPVSYSTKPSTSFSPTQTKIKGEIKCLTVKDVKLTQGICLLRNETSSCEDFKKDHEEALIRIL
CEKEQAENGTRVCSLLLAQSEVTPRCLLLFLANKTEIPSKLQLLEKHKSDLSRMGIQNFTEQHIGSHQHY
SRKTLIALVTSGILLAVLGLICYFLMNRRSWSPTGERLGEEPCYTENGGGQGYSSGPGASSEAQGKANVN
RGAQENGTGQATSRNGHSARQPVVADTEL
>BAA78476.1 CD34 [Bos taurus]
MLGRRGARAGRGMVRGWTALCLLSLLPSMEFTQTPMAATTATVSASPEISSPVPTTTFDWRSMNSSTFRS
TSLYDVSQDSNGTTAVTLVPASTDSFTSTSETLPASGAVNSSVQSQTSLATTVSSTLISFATSEATLQPS
TFPGNISDSLYNSTSPVTSSIITSPSFSPTQSILKSEIKCSRVKEVKLAHSICLKLNETSSCEEFKKNNE
EKLTGFLCQKKQAEVCSLLLAQSEVRPQCLLLVLTNRTESSSKIKLLEEHWSDLREMGIEDISEEAVSSH
QSYSRKTLIALVTSGILLAILITTCYFLMNRRSWSPTGERLGEDPYYVENGGGQGYSSGPEASPEAQGKA
IVNRGAQENGTGQATSRNGHSARQRVVADTEL
>NP_999251.1 hematopoietic progenitor cell antigen CD34 precursor [Sus scrofa]
MPRGWTTLCLLSLLPSGFTAVNSSTVASTLPTAAGSTPTGPATAGTAITGSAISDISSPVSTNISNEETT
PDAFESASLHTVSQGSSGTTVAISGPTVNFMSTSAVTLVPETVNSSVQPQTSLATVSSATINFTTSEVTL
QPSTFPGNVSDPLYNSTSPARSPTSPYTSSPPTPGSHKGEVKCAQIKEVKLTQGICLERNETSGCEKFKK
DNGEKLMQILCGQEQAEAGPGVCSLLLAQSEVKPHCLLLVLANGTELSSKFLLLEKHQSELREMSIQHFS
KQDVRSHQSYSRKTLIALVTSGILLAVLGITGYLLMNRRSWSPTGERLGEDPYYTENGGGQGYSSGPGAS
PEAQGKASVTRGAQENGTGQATSRNGHSARQPMVADTEL
>XP_008266693.1 PREDICTED: hematopoietic progenitor cell antigen CD34 isoform X1 [Oryctolagus cuniculus]
MLVRKGARAGPGMPGGWTALCLLSLLPSGFTNTDNSTSITPEPTIPGKISALTTSVSSQESKTPSTTGST
SPSLTSQGFNGTTTTISETRVNLTSSPGTTPSPGTTNASVQPQTSLAVTVPTTTLANFSTAETTLEPSTS
PGSISNHTLNSTSPEISPTTFYMSSASTPSTAKGEIRCSGIREVRLTQGICLELNETSSCEDFKKDKGEE
LTQVLCGKEQADSEAGARVCSLLLAQSEVRAQCLLLILANRTELSSMFQFMKKHQSDLRKLGIRDFTEQD
VASHQSYSRKTLIALVTSGVLLAILGTTGYFLMNRRSWSPTGERLGEDPYSTENGGGQGYSSGPGASPEA
QGKAGVKQGAQNGTGQATSRNGHSARQHVVADTEL
>ABA54265.1 CD34, partial [Canis lupus familiaris]
ETVITPTTVPTSTEIMSAVSENTSKREAITLTPSGTTTLYSVSQDSSGTTATISETTVHVTSTSEITLTP
GTMNSSVQSQTSLAITVSFTPTNFSTSSVTLEPSLLPGNGSDPPYNSTSLVTSPTEYYTSLSPTPSRNDT
PSTIKGEIKCSGVKEVKLNQGICLELNETSSCEDFKKDNEEKLTQVLCEKEPAEAGAGVCSLLLAQSEVR
PHCLLLVLANKTELFSKLQLLRKHQSDLKKLGIRDFTEQDVGSHQSYSRKTLIALVTSGILLAVLGTTGY
FLMNRRSWSPTGERLGEDPYYTENGGGQGYSSGPGASPEAQGKASVNRGAQENGTGQATSRNGHSARQHM
VADTEL
>XP_025838085.1 hematopoietic progenitor cell antigen CD34 isoform X1 [Vulpes vulpes]
MTAPTTVPASIEITSTVSANTSKQEAITLTPSGTTTLYSVSQDSSGTTATISETTVNVTSTSEITLTPGT
MNSSVQSQTSLAITVSFTPTNFSTSNVTLEPSLLPGNGSDPPYNSTSLVTSPTEYYTSLSPTPSRNDTPS
TIKGEIKCSGVKEVKLNQGICLELNETSSCEDFKKDNEEKLTQVLCEKEPAEAGAGVCSLLLAQSEVRPH
CLLLVLANKTELFSKLQLLRKHQSDLKKLGIRDFTEQDVGSHQSYSRKTLIALVTSGILLAVLGTTGYFL
MNRRSWSPTGERLGEDPYYTENGGGQGYSSGPGASPEAQGKASVNRGAQENGTGQATSRNGHSARQHMVA
DTEL
>NP_598415.1 hematopoietic progenitor cell antigen CD34 isoform 2 precursor [Mus musculus]
MQVHRDTRAGLLLPWRWVALCLMSLLHLNNLTSATTETSTQGISPSVPTNESVEENITSSIPGSTSHYLI
YQDSSKTTPAISETMVNFTVTSGIPSGSGTPHTFSQPQTSPTGILPTTSDSISTSEMTWKSSLPSINVSD
YSPNNSSFEMTSPTEPYAYTSSSAPSAIKGEIKCSGIREVRLAQGICLELSEASSCEEFKKEKGEDLIQI
LCEKEEAEADAGASVCSLLLAQSEVRPECLLMVLANSTELPSKLQLMEKHQSDLRKLGIQSFNKQDIGSH
QSYSRKTLIALVTSGVLLAILGTTGYFLMNRRSWSPTGERLGEDPYYTENGGGQGYSSGPGASPETQGKA
NVTRGAQENGTGQATSRNGHSARQHVVADTEL
>NP_001100672.1 hematopoietic progenitor cell antigen CD34 precursor [Rattus norvegicus]
MPVHRGARAGLLLPWGWVALCLMSLLHLNNLTSVASENSTQGVFPPVPTNESTEESITSSIPGSTSHYYL
IGQDSNKTTPAISETTVNFTATPGTPSGSGTPHTFSQPQTYPTVTLPTTSDSTSTPEVEHSTWNTSLPSV
NVSDYSPNNVSSEMISTTEPCAHTSSSVPSIIKGDIKCSGIRGVPFTQGICLELSEASSCEEFKKERGEE
LMQILCKKEETEADAGTSVCSLNLAQSEVRPECLLMVLANSTELSSKLQLMEKHQSDLRKLGIQSFNKQD
LGSHQSYSRKTLIALVTSGVLLAILGTTGYFLMNRRSWSPTGERLGEDPYYTENGGGQGYSSGPGTSPET
QGKANVTRGAQENGTGQATSRNGHSARQHVVADTEL
>XP_003474706.2 hematopoietic progenitor cell antigen CD34 isoform X1 [Cavia porcellus]
MLARRSAREGRGVPWSCAALCLLSLLPSGFTNGNLTTGTTEKSTLKVSLSPVPTSVPLQKSTTQVTTGST
TPQRDSVDSIGTTATISGTTANFTSTSGTILVPEPTNSSIPSWTSLNTTVFTTTELTSPENTSVANMTSR
PSTPPVNVSGDSSTTSPVMTSPPHLFTSSFPAPSPVKGEIKCAGVKEVKLTHSICLELNKTSSCEDFKKN
TGEDLIQILCGKEEAEPTAGTATCSLLLAQSEVQPQCLLLVFANSTELSGKISLLKKHKSDLEKLGIHSF
REQDIGSHQSYSRKTLIAVVTSGILLAILGTTGYFLMNRRSWSPAGERLGEDPYCTENSGGQGYSSGPGA
SSEAQGKASVNRGAQENGTGQATSRNGHSARQHVADTEL
>KAH8209359.1 CD34 [Marmota monax]
MLGRRSARAGPGMPRGWTALCLLSLLPSGFTNMENMTIVTPESPSTSMSPESVSTSVPKQENITQSIHGN
NSFHPDVQNSSETTSVISEATDSWTSTSRVTRVPETTNSSVQPQTSVATTVFTTPENVSTSEMTLKPPVN
VSDYSPNSTSSVITSPTEPYTLSSPTPSIIKGEIKCSGIREVRLTQGICLELNETSSCEDFKKDRGEDLI
QILCGKEDVDSGTGMCSLLLAQSEVKPQCLLLVLANGTELPSKLRLMEKHQSKLRKLGIQSFMKQDLGNH
QSYSRKTLIALVTSGILLAILGTTGYFLMNRRSWSPTGERLGEDPYYTENGGGQGYSSGPGSSSEAQGKA
SVNRGAQENGTGQASSRNGHSARQHVVADTEL
>XP_026364831.1 hematopoietic progenitor cell antigen CD34 isoform X1 [Ursus arctos horribilis]
MLVGRGARAGRGMPRGWTALCLLSLLPSGFTDVEVTTVATTEPITQATTSAVSANASNQEAITLSPLGST
TPYLVSQESNGTAAASSETTVNITSTSEITPVPGTMNSSVQTQTSLASTVTSSPTSFATSDMTLKPSLLP
GNVSDPPYNSTSLVTTSPTEHSTAFSLTPSTIKGEIKCSQVKEVKLTQGICLELNETSSCEDFKKDNEEE
LTQVLCEKEQAEAGAGVCSLLLAQSEVRPHCLLLVLANRTELSSKLQLLEKHQSDLKKLGIQAFAEQEVG
SHQSYSRKTLIALVTSGILLAVLGTAGYFLMNRRSWSPTGERLGEDPYYTENGGGQGYSSGPGASPEAQG
KASVNRGAQENGTGQATSRNGHSARQHVVADTEL
>XP_042832045.1 hematopoietic progenitor cell antigen CD34 isoform X2 [Panthera tigris]
MLVGRGARAGRGMPRGWTALCLLSLLPSGFTNTQTGTTVTTASATSHTSSTVSANVSSQGATTLSPLGTT
MPYPVSQDRNGTTTAISETTVNFTSTSEITPVPGTGNSSVQPQTSLTVTAFSTTTNFSTSDMTLKPSMLP
GNVSDPPYNSTISVTSSTEPYASFSPTPSTIKGEIKCSLVKEVKLTQGICLELNETSSCEEFKKDNGEEL
TQVLCEKEQADTVASMCSLLLAQSEVKPHCLLLLLANRTELSSKLRLLKKHQPDLKRLGIKAFSEQDVGS
HQVYSRKTLIALVTSGILLAVLGTTGYFLMKRRSWSPTGERLGEDPYYTENGGGQGYSSGPGASPEAQGK
ASVNRGAQENGTGQATSRNGHSARQHVVADTEL
>XP_019285300.1 PREDICTED: hematopoietic progenitor cell antigen CD34 isoform X2 [Panthera pardus]
MLVGRGARAGRGMPRGWTALCLLSLLPSGFTNTQTGTTVTTASATSHTSSTVSANVSSQGATTLSPLGTT
MPYPVSQDRNGTTTAISETTVNFTSTSEITPVPGTGNSSVQPQTSLTVTAFSTTTNLSTSDMTLKPSMLP
GNVSDPPYNSTISVTSSTEPYASFSPTPSTIKGEIKCSRVKEVKLTQGICLELNETSSCEEFKKDNGEEL
TQVLCEKEQADTVASMCSLLLAQSEVKPHCLLLLLANRTELSSKLRLLKKHQPDLKRLGIKAFSEQDVGS
HQVYSRKTLIALVTSGILLAVLGTTGYFLMKRRSWSPTGERLGEDPYYTENGGGQGYSSGPGASPEAQGK
ASVNRGAQENGTGQATSRNGHSARQHVVADTEL
>XP_042781155.1 hematopoietic progenitor cell antigen CD34 isoform X2 [Panthera leo]
MLVGRGARAGRGMPRGWTALCLLSLLPSGFTNTQTGTTVTTASATSHTSSTVSANVSSQGATTLSPLGTT
MPYPVSQDRNGTTTAISETTVNFTSTSEITPVPGTGNSSVQPQTSLTVTAFSTTTNLSTSDMTLKPSMLP
GNVSDPPYNSTISVTSSTEPYASFSPTPSTIKGEIKCSRVKEVKLTQGICLELNETSSCEEFKKDNGEEL
TQVLCEKEQADTVASMCSLLLAQSEVKPHCLLLLLANRTELSSKLRLLKKHQPDLKRLGIKAFSEQDVGS
HQVYSRKTLIALVTSGILLAVLGTTGYFLMKRRSWSPTGERLGEDPYYTENGGGQGYSSGPGASPEAQGK
ASVNRGAQENGTGQATSRNGHSARQHVVADTEL
>XP_026930346.1 hematopoietic progenitor cell antigen CD34 isoform X2 [Acinonyx jubatus]
MLVGRGARAGRGMPRGWTALCLLSLLPSGFTNTQTRTTVTTESATSHTSSTVSANVSSQEATTLSPLGST
MPYPVSQDRNGTATAISETTVNFTSTSEITPVPGTGNSSVQPQTSLTVTVFSTTTNFSASDMTLKPSMLP
GNVSDPPYNSTISVTSSTEPYASFSPTPSTIKGEIKCSRVKEVKLTQGICLELNETSSCEEFKKDNGEEL
TQVLCEKGQADTVAGMCSLLLAQSEAKPHCLLLLLANRTELSSKLRLLKKHQPDLKRLGIKAFSEQDVGS
HQVYSRKTLIALVTSGILLAVLGTTGYFLMKRRSWTPTGERLGEDPYYTENGGGQGYSSGPGASPEAQGK
ASVNRGAQENGTGQATSRNGHSARQHVVADTEL
>XP_043424903.1 hematopoietic progenitor cell antigen CD34 isoform X2 [Prionailurus bengalensis]
MLVGRGARAGRGMPRGWTALCLLSLLPSGFTNTQTRTTVTTESATSHTSSTVSANVSSQEATTLSPLGIT
MPYPVSQDRNGTATAISETTVNFTSTSEITPVPGMGNSSVQPQTSLTVTAFSTTTNFSTSDMTLKPSMLP
GNVSDPPYNSTISVTSSTEPNASFSPTPSTIKGEIKCSRVKEVKLTQGICLELNETSSCEEFKKDNGEEL
TQVLCEKEQADTVAGMCSLLLAQSEAKPHCLLLLLANRTELSSKLRLLKKHQPDLKRLGIKAFSEQDVGS
HQVYSRKTLIALVTSGILLAVLGTTGYFLMKRRSWSPTGERLGEDPYYTENGGGQGYSSGPGASPEAQGK
ASVNRGAQENGTGQATSRNGHSARQHVVADTEL
>XP_025776933.1 hematopoietic progenitor cell antigen CD34 [Puma concolor]
MPRGWTALCLLSLLHEAALGGDQSQNEAPGSTPLPPTASGFTNTQTRTTVTTESATSHTSSTVSANVSSQ
EATTLSPLGITMPYPVSQDRNGTATAISETTVNFTSTSEITPVPGTGNSSVQPQTSLTVTAFSTTTNFSA
SDMTLKPSMLPGNVSDPPYNSTISVTSSTEPYASFSPTPSTIKGEIKCSRVKEVKLTQGICLELNETSSC
EEFKKDNGEELTQVLCEKGQADTVAGMCSLLLAQSEAKPHCLLLLLANKTELSSKLRLLKKHQPDLKRLG
IKAFSEQDVGSHQVYSRKTLIALVTSGILLAVLGTTGYFLMKRRSWSPTGERLGEDPYYTENGGGQGYSS
GPGASPEAQGKASVNRGAQENGTGQATSRNGHSARQHVVADTEL
>XP_020737644.1 hematopoietic progenitor cell antigen CD34 isoform X2 [Odocoileus virginianus texanus]
MLGRKGARAGRGMARGWTALCLLSLLPSMEFTDMNMTTNATVPLSPGTSSPVPATTSNWRSVNSSTFRST
SLYNVSQDSNGTTPITLVPASAVNFTSTSESLPVSGTVNSSVPSQTSFATTVSSTLISSATTEATLQPST
FPGNISDSLYNSTSPVTSSIKTSPSFSPTQSIIKNEIKCSRVKEVKLTHSICLKLNETSSCEEFKKNNEE
KLTRVLCQEEQAEVCSLLLAQSEVKPQCLLLVLANSTECSSKIKLLKRHQSDLREMGIQEVSEEDVSSHQ
SYSRKTLIALLISGILLAILIATCYFLMNRRSWSPTGERLGEDPYYVENSGGQGYSSGPEASPEAQGKAI
VNRGAQENGTGQATSRNGHSARQRVVADTEL
>XP_011231945.2 hematopoietic progenitor cell antigen CD34 isoform X1 [Ailuropoda melanoleuca]
MLVGRGARAGRGMPRGWTALCLLSLLPSGLTGMEIMTVATTGPIPQATTSAVSANASNQEASTLSPLGST
TPYLVSQESNGTTAASSETTVNITSTSEITPVPGTMNSSVQTQTSLASTVTSVPTSFATSDVTLKPSLLP
GNVSDPPYNSTSLETTSPTEHSTSFSLTPSTIKGEIKCSQVKEVKLTQGICLELNETSSCEDFKKDNEEE
LTQVLCEKEQAEAGAGVCSLLLAQSEVRPHCLLLVLANRTELSSKLQLLEKHQSDLKKLGIQAFAEQDVG
SHQSYSRKTLIALVTSGILLAVLGTTGYFLMNRRSWSPTGERLGEDPYYTENGGGQGYSSGPGASPEAQG
KASVNRGAQENGTGQATSRNGHSARQHVVADTEL
>XP_005082900.1 hematopoietic progenitor cell antigen CD34 isoform X1 [Mesocricetus auratus]
MQVHRDAHAGLQLPWGWVALCLMSLLHLNNLTSVATESTTPGISPSIPTNESTEKTTIPNIPGSTSSSSY
FFPQDSNETTPAISETTVNFTATSGIPSSSGTTQTFVQPETSPTVTVPTTSDNAPTSEMTWKPNVTSVNV
SDYSANISSEMTPTTNSYAYTSSSTAPITIKGEIKCSGIREVRLAQGICLELSEASSCDEFKKEKGEGLT
QILCGKEGTEAEASDNVCSLLLAQSEVRPECLLMVLANSTELSSKLQLMEKHQSDLRKLGIQSFNKQDIG
SHQSYSRKTLIALVTSGVLLAILGTTGYFLMNRRSWSPTGERLGEDPYYTENGGGQGYSSGPGASPETQG
KASVTRGAQENGTGQATSRNGHSARQHVVADTEL
>XP_038205154.1 hematopoietic progenitor cell antigen CD34 isoform X1 [Arvicola amphibius]
MQVHRDAHAGLLLPWGWVTICLMSLLHLNNLTSVATETTVPGISPSVPKNESNEETTTLSIPGNTSSYFL
SQEGNETTPAISETTVNFTATSGIPSGSGTTQAFVQSQTFPTITLPTTSDNASTSEMTLKPSVPSVNVSD
YSPTNISSEMISTTESYAYTSSSTVPITIKGEIKCSGIREVRLAQGICLELGEASSCDEFKKEKGEGLTQ
ILCEKEEAEADAGASVCSLLLAQSEVRPECLLMVLANSTELSSKLQLMEKHQSDLRKLGIQGFNKQDIGS
HQSYSRKTLIALVTSGVLLAILGTTGYFLMNRRSWSPTGERLGEDPYYTENGGGQGYSSGPGASPETQGK
ASVTRGAQENGTGQATSRNGHSGRQHVVADTEL
>XP_010588581.1 hematopoietic progenitor cell antigen CD34 [Loxodonta africana]
MQVHRGARAGPGLPWGWTALCLLGLLPSGFTDASNMTTVTAALSSTENSSFVPKNATGQEAIVPSTLGST
SPSNCSQNSSGTSEAHLSSSVSTVNYTSTSGITSIPGTMNTSVQSQTTLTFAVSTTPTNFLTSKNTLEPS
MFSGNVSDGPSNSTSPMTSHTKSYTSSPPSRVIVKVEINCVEIKQVRLTQGICLEQNETSRCEDFKKDKG
EDLVQILCDEKEQAGAEVCSLLLAQSEIKPQCLMLFLPNRTELPSKLQFMEKHRFDLQKLGIRDFTEENV
LSHQSHSRKTLIAVVTSGILLAILGTTGYFLMNRRSWNPAGERLGEEPYHSESGGGQGYSSSPGASPEAQ
GKAIVNQGAQENGTGQATSRNGHSARQHVVADTEL
>XP_044798582.2 hematopoietic progenitor cell antigen CD34 isoform X2 [Bubalus bubalis]
MLGRRGARAGRGMARGWTALCLLSLLPSMEFTSTPITTTATVSASPEISSSVPTTTSDWRSMNSSTLRST
SLYSVSQDSSGTTAVTSASTASFTSTSETLPASGAVNSSVQSQTSLATTVPSTLISFATSEATLQPSTFP
GNISDSLYNSTSPVTSSINTSPSFSSTQSILKNEIKCSRVKEVKLAHSICLKLNETSSCEEFKKNNEEKL
TRVLCQEEQAEVCSLLLAQSEVRPQCLLLVLTNRTESSSKIKLLKRHQSDLREMGIQGISEEAVSSHQSY
SRKTLIALVTSGILLAILITTCYFLMKRRSWSPTGERLGEDPYYVENGGGQGYSSGPEASPEAQGKAIVN
RGAQENGTGQATSRNGHSARQRVVADTEL
>XP_005540756.1 hematopoietic progenitor cell antigen CD34 isoform X2 [Macaca fascicularis]
MLVRRGARAGPGMPRGWTALCLLSLLPSGFTSANNTSTVTPKSSTQGTFSTVSTNVSYQETAIPSTLGST
SPHPVSQHGNEATTNITETTVKFTSTSGITSVYGTTNSSVQSQTSVITTVFTTPANISTPETTLKSSLSP
GNVSDLSTTSTSLATSPTDPYTSSPPIPSVIKTEIKCSGIKEVKLTQGICLEQNETSSCAEFRKDRGEDL
ARVLCGEEQADADAGAQICSLLLAQSEVRPQCLLLVLANRTEISSKLQLMKKHQSDLRKLGILGFTEQDV
ASHQSYSRKTLIALVTSGTLLAVLGITGYFLMNRRSWSPTGERLGEDPYYTENGGGQGYSSGPGTSPEAQ
GKASVNRGAQENGTGQATSRNGHSARQHVVADTEL
>AAN15932.1 CD34 [Felis catus]
MRRGWTALCLLSLLHEAALGGHQSQSEAPGNTPLPPTASGFTNTQTRTTVTTESATSHTSSTVSANVSSQ
EATTLSPLGITMTHPVSQDRNGTATAISETTVNFTSTSEITPVPGMGNSSVQPQTSLTVTAFSTTTNFSA
SDMTLKPSMLPGNVSDPPYNSTISVTSSTEPSASFSPTPSTIKGEIKCSRVKEVKLTQGICLELNETSSC
EEFKKDNGEELTQVLCEKEQADTVAGMCSLLLAQSEAKPHCLLLLLANRTELSSKLRLLKKHQPDLKRLG
IKAFSEQDVGSHQGYSRKTLIALVTSGILLAVLGTTGYFLMKRRSWSPTGERLGEDPYYTENPGGQGYSS
GPGASPEAQGKASVNRGAQENGTGQATSRNGHSARQHVVADTEL
>XP_004775332.2 hematopoietic progenitor cell antigen CD34 isoform X1 [Mustela putorius furo]
MLVGRGARAGRGMPRGWTALCLLSLLPSGFTTVENITSITTHSTPQELTSAVSANVSNQETTTQSPLGDT
TLLSVSQDTSGTTTAISETTVNITSTSEIILVSGTMNSTVQSQTSLATTVTSIPTNFSTSAMTLQSSLPP
GNVSDPPYNSTSLVTSPTEYYTSFSLIPSIIKGEIKCSQVKEVKLTQGICLELNEDSSCEDFKKDNEEKL
TQVLCEEEQAEAGAGVCSLLLAQSEVSPHCLLLVLANRTERSSKFQLLQKHQTDLEKLGIRGFTEQDVGS
HQSYSRKTLIALVTSGILLAILGTTGYFLMNRRSWSPTGERLGEDPYYTENGGGQGYSSGPGSSPEAQGK
ASVNRGAQENGTGQATSRNGHSARQHVVADTEL
